# Supplementary material for: A new ladybird spider from Hungary (Araneae, Eresidae)
Source: Zookeys. 2015 Apr 6;(494):13–30. doi: 10.3897/zookeys.494.8676 (PMC4400375; doi:10.3897/zookeys.494.8676)
Supplement: XML Treatment for Eresus hermani [file zookeys.494.8676-treatment1.xml]

<!DOCTYPE tp:taxon-treatment
  PUBLIC "-//TaxonX//DTD Taxonomic Treatment Publishing DTD v0 20100105//EN" "tax-treatment-NSO.dtd">
<tp:taxon-treatment xmlns:tp="http://www.plazi.org/taxpub"><tp:treatment-meta><kwd-group><label>Taxon classification</label><kwd><named-content content-type="kingdom">Animalia</named-content></kwd><kwd><named-content content-type="order">Araneae</named-content></kwd><kwd><named-content content-type="family">Eresidae</named-content></kwd></kwd-group><mixed-citation publication-type="journal"><person-group><name><surname>Kovács</surname><given-names>Gábor</given-names></name><name><surname>Prazsák</surname><given-names>István</given-names></name><name><surname>Eichardt</surname><given-names>János</given-names></name><name><surname>Vári</surname><given-names>Gábor</given-names></name><name><surname>Gyurkovics</surname><given-names>Henrik</given-names></name></person-group><article-title>A new ladybird spider from Hungary (<tp:taxon-name><tp:taxon-name-part taxon-name-part-type="order">Araneae</tp:taxon-name-part></tp:taxon-name>, <tp:taxon-name><tp:taxon-name-part taxon-name-part-type="family">Eresidae</tp:taxon-name-part></tp:taxon-name>)</article-title><source>Zookeys</source><day>6</day><month>4</month><year>2015</year><volume>2015</volume><issue>494</issue><fpage>13</fpage><lpage>30</lpage><pub-id pub-id-type="doi">10.3897/zookeys.494.8676</pub-id></mixed-citation></tp:treatment-meta><tp:nomenclature><tp:taxon-name>
                            <tp:taxon-name-part taxon-name-part-type="genus">Eresus</tp:taxon-name-part>
                            <tp:taxon-name-part taxon-name-part-type="species">hermani</tp:taxon-name-part>
                            <object-id xmlns:xlink="http://www.w3.org/1999/xlink" content-type="zoobank" xlink:type="simple">http://zoobank.org/CE9C2B06-FBAC-4246-BD75-EC716F94C34F</object-id>
                        </tp:taxon-name><tp:taxon-status xmlns:xlink="http://www.w3.org/1999/xlink" xlink:type="simple">sp. n.</tp:taxon-status><xref ref-type="fig" rid="F1">Figs 1A–B</xref><xref ref-type="fig" rid="F3">, 3A–C</xref><xref ref-type="fig" rid="F4">, 4A–B</xref><xref ref-type="fig" rid="F5">, 5A–B</xref><xref ref-type="fig" rid="F6">, 6A–B</xref><xref ref-type="fig" rid="F7">, 7A</xref><tp:nomenclature-citation-list><tp:nomenclature-citation><tp:taxon-name><tp:taxon-name-part taxon-name-part-type="genus">Eresus</tp:taxon-name-part> <tp:taxon-name-part taxon-name-part-type="species">cinnaberinus</tp:taxon-name-part></tp:taxon-name><comment><xref ref-type="bibr" rid="B11">Szinetár 2006</xref> p 22 fig. 3 (misidentified)</comment></tp:nomenclature-citation><tp:nomenclature-citation><tp:taxon-name><tp:taxon-name-part taxon-name-part-type="genus">Eresus</tp:taxon-name-part> <tp:taxon-name-part taxon-name-part-type="species">kollari</tp:taxon-name-part></tp:taxon-name><comment><xref ref-type="bibr" rid="B5">Kovács et al. 2010</xref> fig. 1C–F, 2D (misidentified)</comment></tp:nomenclature-citation><tp:nomenclature-citation><tp:taxon-name><tp:taxon-name-part taxon-name-part-type="genus">Eresus</tp:taxon-name-part> <tp:taxon-name-part taxon-name-part-type="species">kollari</tp:taxon-name-part></tp:taxon-name><comment><xref ref-type="bibr" rid="B7">Miller et al. 2012</xref> fig. 2A (misidentified)</comment></tp:nomenclature-citation><tp:nomenclature-citation><tp:taxon-name><tp:taxon-name-part taxon-name-part-type="genus">Eresus</tp:taxon-name-part> <tp:taxon-name-part taxon-name-part-type="species">kollari</tp:taxon-name-part></tp:taxon-name><comment><xref ref-type="bibr" rid="B12">Szinetár et al. (2012)</xref>: table 2, figure 6 (misidentified)</comment></tp:nomenclature-citation></tp:nomenclature-citation-list></tp:nomenclature><tp:treatment-sec sec-type="Material examined"><title>Material examined.</title><p><bold>Holotype:</bold> Female – HUNGARY, Budapest, Remete-hegy, <named-content xmlns:xlink="http://www.w3.org/1999/xlink" content-type="dwc:verbatimCoordinates" xlink:type="simple">N 47°32'26.3", E 19°00'24.1"</named-content>, singled, 23.04.2011., G. Kovács (HNHM, collection number: HNHM <tp:taxon-name><tp:taxon-name-part taxon-name-part-type="order">Araneae</tp:taxon-name-part></tp:taxon-name> 7612).</p><!--PageBreak--><!--PageBreak--><p><bold>Paratypes:</bold> 2 females – HUNGARY, Budapest, Sas-hegy, <named-content xmlns:xlink="http://www.w3.org/1999/xlink" content-type="dwc:verbatimCoordinates" xlink:type="simple">N 47°28'47.2", E 19°01'04.4"</named-content>, singled, 02.10.2013., G. Kovács, H. Gyurkovics, G., Vári, A. Rákóczi (HNHM, collection number: HNHM <tp:taxon-name><tp:taxon-name-part taxon-name-part-type="order">Araneae</tp:taxon-name-part></tp:taxon-name>-7630-31). – 2 males HUNGARY, Budapest, Remete-hegy, <named-content xmlns:xlink="http://www.w3.org/1999/xlink" content-type="dwc:verbatimCoordinates" xlink:type="simple">N 47°32'26.3", E 19°00'24.1"</named-content>, singled, 23.04.2011., G. Kovács, (HNHM, collection number: HNHM <tp:taxon-name><tp:taxon-name-part taxon-name-part-type="order">Araneae</tp:taxon-name-part></tp:taxon-name>: 7632–33).</p></tp:treatment-sec><tp:treatment-sec sec-type="Remark"><title>Remark.</title><p>The genus <italic><tp:taxon-name><tp:taxon-name-part taxon-name-part-type="genus">Eresus</tp:taxon-name-part></tp:taxon-name></italic> in Central Europe has a long and difficult nomenclatural history. Some available “old names” were examined, such as <italic><tp:taxon-name><tp:taxon-name-part taxon-name-part-type="genus">Eresus</tp:taxon-name-part> <tp:taxon-name-part taxon-name-part-type="species">illustris</tp:taxon-name-part></tp:taxon-name></italic> (presently considered <italic>nomen dubium</italic>, specimens are irretraceable), which is marked as possibly Hungarian (despite the fact Koch himself wrote “Vaterland: Unbekannt” [trans. Locality: Unknown]), but discarded it on the basis of the description and color image (<xref ref-type="bibr" rid="B4">Koch 1838</xref>, fig. 317), where the male has six black dots on the opisthosoma and only the dorsal side of hind femora as red, whereas <italic><tp:taxon-name><tp:taxon-name-part taxon-name-part-type="genus">Eresus</tp:taxon-name-part> <tp:taxon-name-part taxon-name-part-type="species">hermani</tp:taxon-name-part></tp:taxon-name></italic> males have only four dots and clearly red hind legs patellae and tibiae, without any black, and tarsi and metatarsi are brownish grey (Fig. <xref ref-type="fig" rid="F1">1B</xref>). The female of <italic><tp:taxon-name><tp:taxon-name-part taxon-name-part-type="genus">Eresus</tp:taxon-name-part> <tp:taxon-name-part taxon-name-part-type="species">illustris</tp:taxon-name-part></tp:taxon-name></italic> is unknown. The other possible candidate, <italic><tp:taxon-name><tp:taxon-name-part taxon-name-part-type="genus">Eresus</tp:taxon-name-part> <tp:taxon-name-part taxon-name-part-type="species">fulvus</tp:taxon-name-part></tp:taxon-name></italic> <xref ref-type="bibr" rid="B9">Rossi 1846</xref> (type specimens can no longer be found in NHMW), described by female specimens only, can also be excluded as a potential synonym, since they all have a large area covered by yellow/orange setae on the cephalothorax [“nitide fulvus” in the description of <xref ref-type="bibr" rid="B9">Rossi (1846)</xref>], whereas <italic><tp:taxon-name><tp:taxon-name-part taxon-name-part-type="genus">Eresus</tp:taxon-name-part> <tp:taxon-name-part taxon-name-part-type="species">hermani</tp:taxon-name-part></tp:taxon-name></italic> females have no truly yellow setae on the prosoma at all; instead, its dorsal cephalothorax is light brownish-grey overall. According to <xref ref-type="bibr" rid="B8">Řezáč et al. 2008</xref> (page 275.) <italic><tp:taxon-name><tp:taxon-name-part taxon-name-part-type="genus">Eresus</tp:taxon-name-part> <tp:taxon-name-part taxon-name-part-type="species">fulvus</tp:taxon-name-part></tp:taxon-name></italic> Rossi differs from <italic><tp:taxon-name><tp:taxon-name-part taxon-name-part-type="genus">Eresus</tp:taxon-name-part> <tp:taxon-name-part taxon-name-part-type="species">moravicus</tp:taxon-name-part></tp:taxon-name></italic> by “having spermatheca that are less lobed, and having copulatory ducts that are almost horizontal in the centre of the vulva.” By contrast, spermathecae of <italic><tp:taxon-name><tp:taxon-name-part taxon-name-part-type="genus">Eresus</tp:taxon-name-part> <tp:taxon-name-part taxon-name-part-type="species">hermani</tp:taxon-name-part></tp:taxon-name></italic> are rather conspicuously lobed, at least as much as in <italic><tp:taxon-name><tp:taxon-name-part taxon-name-part-type="genus">Eresus</tp:taxon-name-part> <tp:taxon-name-part taxon-name-part-type="species">moravicus</tp:taxon-name-part></tp:taxon-name></italic> (Figs <xref ref-type="fig" rid="F4">4C, F</xref> and <xref ref-type="fig" rid="F5">5B, D</xref>).</p><fig id="F1" position="float" orientation="portrait"><label>Figure 1.</label><caption><p><bold>A–H</bold> Habitus of living <italic><tp:taxon-name><tp:taxon-name-part taxon-name-part-type="genus">Eresus</tp:taxon-name-part></tp:taxon-name></italic> species, photographs: <bold>A–B</bold> <italic><tp:taxon-name><tp:taxon-name-part taxon-name-part-type="genus">Eresus</tp:taxon-name-part> <tp:taxon-name-part taxon-name-part-type="species">hermani</tp:taxon-name-part></tp:taxon-name></italic> <bold>A</bold> female (Remete-hegy, Budapest, Hungary) <bold>B</bold> male (Farkas-hegy, Budaörs, Hungary) <bold>C–D</bold> <italic><tp:taxon-name><tp:taxon-name-part taxon-name-part-type="genus">Eresus</tp:taxon-name-part> <tp:taxon-name-part taxon-name-part-type="species">moravicus</tp:taxon-name-part></tp:taxon-name></italic> <bold>C</bold> female (Misina-hegy, Pécs, Hungary) <bold>D</bold> male (Dürnstein, Austria) <bold>E–F</bold> <italic><tp:taxon-name><tp:taxon-name-part taxon-name-part-type="genus">Eresus</tp:taxon-name-part> <tp:taxon-name-part taxon-name-part-type="species">kollari</tp:taxon-name-part></tp:taxon-name></italic> <bold>E</bold> female (Paloznak, Hungary) <bold>F</bold> male (Kéleshalom, Hungary) <bold>G–H</bold> <italic><tp:taxon-name><tp:taxon-name-part taxon-name-part-type="genus">Eresus</tp:taxon-name-part> <tp:taxon-name-part taxon-name-part-type="species">sandaliatus</tp:taxon-name-part></tp:taxon-name></italic> <bold>G</bold> subadult female (near to Silkeborg Langsø, Enebærbakken, Denmark) <bold>H</bold> male (Nørlund, Hallundbæk Stream, Denmark) (<bold>D</bold> courtesy of Walter Pfliegler <bold>G–H</bold> courtesy of Jørgen Lissner).</p></caption><graphic xmlns:xlink="http://www.w3.org/1999/xlink" xlink:href="zookeys-494-013-g001.jpg" position="float" orientation="portrait" xlink:type="simple" id="oo_41428.jpg"/></fig></tp:treatment-sec><tp:treatment-sec sec-type="Etymology"><title>Etymology.</title><p>Dedicated to Ottó Herman (1835–1914), the Hungarian arachnologist and polymath, who first recognized color variants within Hungarian <italic><tp:taxon-name><tp:taxon-name-part taxon-name-part-type="genus">Eresus</tp:taxon-name-part></tp:taxon-name></italic> forms, to commemorate the 100<sup>th</sup> anniversary of his passing.</p></tp:treatment-sec><tp:treatment-sec sec-type="Diagnosis"><title>Diagnosis.</title><p>Females of this species differ from all other <italic><tp:taxon-name><tp:taxon-name-part taxon-name-part-type="genus">Eresus</tp:taxon-name-part></tp:taxon-name></italic> females by the carapace’s short, off-white to light brown hairs, intermingled with small clumps of long, black hairs, giving a light, grizzled appearance to the prosoma, and by an epigyne with a pair of flat plateaus adjoining the sides of the broad median lobe laterally. Males are characterized by the narrow groove and blunt, broad terminal tooth of the conductor, and distinguished from other <italic><tp:taxon-name><tp:taxon-name-part taxon-name-part-type="genus">Eresus</tp:taxon-name-part></tp:taxon-name></italic> species, except <italic><tp:taxon-name><tp:taxon-name-part taxon-name-part-type="genus">Eresus</tp:taxon-name-part> <tp:taxon-name-part taxon-name-part-type="species">moravicus</tp:taxon-name-part></tp:taxon-name></italic>, by having almost entirely red hind legs. They differ from <italic><tp:taxon-name><tp:taxon-name-part taxon-name-part-type="genus">Eresus</tp:taxon-name-part> <tp:taxon-name-part taxon-name-part-type="species">moravicus</tp:taxon-name-part></tp:taxon-name></italic> males by having red color on the thoracic dorsum only laterally, having a less prominent cephalic region with an almost flat area between PLE and PME, and by narrower strips of white setae on L I. This species has an early spring copulation period, and exhibits a marked difference in the sizes of the sexes: males are relatively small, while females are comparatively large among Central European <italic><tp:taxon-name><tp:taxon-name-part taxon-name-part-type="genus">Eresus</tp:taxon-name-part></tp:taxon-name></italic> spp. (Table <xref ref-type="table" rid="T1">1</xref>).</p><table-wrap id="T1" position="float" orientation="portrait"><label>Table 1.</label><caption><p>Distinguishing morphological characters of species belonging to <italic><tp:taxon-name><tp:taxon-name-part taxon-name-part-type="genus">Eresus</tp:taxon-name-part> <tp:taxon-name-part taxon-name-part-type="species">sandaliatus</tp:taxon-name-part></tp:taxon-name></italic> group (in part after <xref ref-type="bibr" rid="B8">Řezáč et al. 2008</xref>).</p></caption><table rules="all"><tbody><tr><th rowspan="1" colspan="1"/><th rowspan="1" colspan="1"><italic><tp:taxon-name><tp:taxon-name-part taxon-name-part-type="genus">Eresus</tp:taxon-name-part> <tp:taxon-name-part taxon-name-part-type="species">kollari</tp:taxon-name-part></tp:taxon-name></italic> Rossi, 1846 morphotype</th><th rowspan="1" colspan="1"><italic><tp:taxon-name><tp:taxon-name-part taxon-name-part-type="genus">Eresus</tp:taxon-name-part> <tp:taxon-name-part taxon-name-part-type="species">sandaliatus</tp:taxon-name-part></tp:taxon-name></italic> Martini &amp; Goeze, 1778</th></tr><tr><td rowspan="1" colspan="1"><bold>Females</bold></td><td rowspan="1" colspan="1"/><td rowspan="1" colspan="1"/></tr><tr><td rowspan="1" colspan="1">Prosoma length</td><td rowspan="1" colspan="1">3.6–6.1 (mean 4.7)</td><td rowspan="1" colspan="1">4.2–7.2 (mean 5.4)</td></tr><tr><td rowspan="1" colspan="1">Color of prosoma</td><td rowspan="1" colspan="1">black, sparsely sprinkled with off-white to light brown setae, more heavily anteriorly (Fig. <xref ref-type="fig" rid="F1">1E</xref>)</td><td rowspan="1" colspan="1">black, sparsely sprinkled with off-white to light brown setae, more heavily anteriorly (Fig. <xref ref-type="fig" rid="F1">1G</xref>)</td></tr><tr><td rowspan="1" colspan="1">Epigyne</td><td rowspan="1" colspan="1">(i) epigynal pit extending all the way to posterior epigyne (Figs <xref ref-type="fig" rid="F4">4G, H</xref>, <xref ref-type="fig" rid="F5">5E</xref>)</td><td rowspan="1" colspan="1">(i) epigynal pit extending all the way to posterior epigyne (Figs <xref ref-type="fig" rid="F4">4J, K</xref>, <xref ref-type="fig" rid="F5">5G</xref>)</td></tr><tr><td rowspan="1" colspan="1"/><td rowspan="1" colspan="1">(ii) anterior 1/3 of fissures markedly incurvated sidewards, anterior tip usually not incurvated (Figs <xref ref-type="fig" rid="F4">4G,H</xref>, <xref ref-type="fig" rid="F5">5E</xref>)</td><td rowspan="1" colspan="1">(ii) anterior 1/3 of fissures slightly inclined sideways, anterior tip weakly bent (Figs <xref ref-type="fig" rid="F4">4J, K</xref>, <xref ref-type="fig" rid="F5">5G</xref>)</td></tr><tr><td rowspan="1" colspan="1">Vulva</td><td rowspan="1" colspan="1">(i) anterior section of copulatory ducts strongly sclerotized, usually elongated (Figs <xref ref-type="fig" rid="F4">4I</xref>, <xref ref-type="fig" rid="F5">5F</xref>)</td><td rowspan="1" colspan="1">(i) anterior section of copulatory ducts weakly sclerotized, usually globular Figs <xref ref-type="fig" rid="F4">4L</xref>, <xref ref-type="fig" rid="F5">5H</xref>)</td></tr><tr><td rowspan="1" colspan="1"/><td rowspan="1" colspan="1">(ii) spermathecae distinctly lobed (Figs <xref ref-type="fig" rid="F4">4I</xref>, <xref ref-type="fig" rid="F5">5F</xref>)</td><td rowspan="1" colspan="1">(ii) spermathecae indistinctly lobed (Figs <xref ref-type="fig" rid="F4">4L</xref>, <xref ref-type="fig" rid="F5">5H</xref>)</td></tr><tr><td rowspan="1" colspan="1">Approximate ratio between greatest width of ML and that of epigyne</td><td rowspan="1" colspan="1">4:10</td><td rowspan="1" colspan="1">5:10</td></tr><tr><td rowspan="1" colspan="1"><bold>Males</bold></td><td rowspan="1" colspan="1"/><td rowspan="1" colspan="1"/></tr><tr><td rowspan="1" colspan="1">Prosoma length</td><td rowspan="1" colspan="1">2.6–4.2 (mean 3.6)</td><td rowspan="1" colspan="1">2.9–4.1 (mean 3.6)</td></tr><tr><td rowspan="1" colspan="1">Number of black spots on opisthosoma</td><td rowspan="1" colspan="1">usually 4</td><td rowspan="1" colspan="1">usually 6</td></tr><tr><td rowspan="1" colspan="1">White hairs on opisthosoma</td><td rowspan="1" colspan="1">usually present</td><td rowspan="1" colspan="1">usually absent</td></tr><tr><td rowspan="1" colspan="1">Color of hind legs</td><td rowspan="1" colspan="1">proximally red, distally black (Fig. <xref ref-type="fig" rid="F1">1F</xref>)</td><td rowspan="1" colspan="1">black, exceptionally with some red on femur (Fig. <xref ref-type="fig" rid="F1">1H</xref>)</td></tr><tr><td rowspan="1" colspan="1">White transverse stripes on Leg I–II</td><td rowspan="1" colspan="1">narrow, covering only the distal edge of segments (Fig. <xref ref-type="fig" rid="F1">1 F</xref>)</td><td rowspan="1" colspan="1">very broad at the distal part of segments, widely extending into the proximal part of next segment (Fig. <xref ref-type="fig" rid="F1">1H</xref>)</td></tr><tr><td rowspan="1" colspan="1">Red color on thoracic dorsum</td><td rowspan="1" colspan="1">only on flanks, at most a few red hairs posteriorly (Fig. <xref ref-type="fig" rid="F1">1F</xref>)</td><td rowspan="1" colspan="1">only on flanks, at most a few red hairs posteriorly (Fig. <xref ref-type="fig" rid="F1">1H</xref>)</td></tr><tr><td rowspan="1" colspan="1">Conductor in lateral view</td><td rowspan="1" colspan="1">moderately wrinkled, much longer than wide (Fig. <xref ref-type="fig" rid="F3">3 H</xref>)</td><td rowspan="1" colspan="1">almost smooth, about as long as wide (Fig. <xref ref-type="fig" rid="F3">3K</xref>)</td></tr><tr><td rowspan="1" colspan="1">Terminal tooth of conductor</td><td rowspan="1" colspan="1">small, almost straight, pointed (Figs <xref ref-type="fig" rid="F3">3G, H, I</xref>)</td><td rowspan="1" colspan="1">strong, long, almost straight, tip cropped (Fig. <xref ref-type="fig" rid="F3">3J, K, L</xref>)</td></tr><tr><td rowspan="1" colspan="1">Groove of conductor in lateral view</td><td rowspan="1" colspan="1">shallow, V-shaped (Fig. <xref ref-type="fig" rid="F3">3 H</xref>.)</td><td rowspan="1" colspan="1">deep, U-shaped (Fig. <xref ref-type="fig" rid="F3">3K</xref>.)</td></tr></tbody></table><table rules="all"><tbody><tr><th rowspan="1" colspan="1"/><th rowspan="1" colspan="1"><italic><tp:taxon-name><tp:taxon-name-part taxon-name-part-type="genus">Eresus</tp:taxon-name-part> <tp:taxon-name-part taxon-name-part-type="species">hermani</tp:taxon-name-part></tp:taxon-name></italic> sp. n.</th><th rowspan="1" colspan="1"><italic><tp:taxon-name><tp:taxon-name-part taxon-name-part-type="genus">Eresus</tp:taxon-name-part> <tp:taxon-name-part taxon-name-part-type="species">moravicus</tp:taxon-name-part></tp:taxon-name></italic> Řezáč, 2008</th></tr><tr><td rowspan="1" colspan="1"><bold>Females</bold></td><td rowspan="1" colspan="1"/><td rowspan="1" colspan="1"/></tr><tr><td rowspan="1" colspan="1">Prosoma length</td><td rowspan="1" colspan="1">6.6–9.9 (mean 8.2)</td><td rowspan="1" colspan="1">5.9–9.9 (mean 7.5)</td></tr><tr><td rowspan="1" colspan="1">Color of prosoma</td><td rowspan="1" colspan="1">entire prosoma grizzled light brown due to a heavy cover of off-white to light brown setae (Fig. <xref ref-type="fig" rid="F1">1A</xref>)</td><td rowspan="1" colspan="1">black, except orange anterior (Fig. <xref ref-type="fig" rid="F1">1C</xref>)</td></tr><tr><td rowspan="1" colspan="1">Epigyne</td><td rowspan="1" colspan="1">(i) flat plateaus between the posterior edge of epigynal pit and posterior of epigyne at sides of median lobe (Figs <xref ref-type="fig" rid="F4">4A, B</xref>, <xref ref-type="fig" rid="F5">5A</xref>, <xref ref-type="fig" rid="F6">6A</xref>)</td><td rowspan="1" colspan="1">(i) epigynal pit extending all the way to posterior epigyne (Figs <xref ref-type="fig" rid="F4">4D</xref>, <xref ref-type="fig" rid="F4">4E</xref>, <xref ref-type="fig" rid="F5">5C</xref>)</td></tr><tr><td rowspan="1" colspan="1"/><td rowspan="1" colspan="1">(ii) anterior ½ of fissures parallel to midline, anterior tip strongly incurved (Figs <xref ref-type="fig" rid="F4">4A, B</xref>, <xref ref-type="fig" rid="F5">5A</xref>, <xref ref-type="fig" rid="F6">6A</xref>)</td><td rowspan="1" colspan="1">(ii) anterior ½ of fissures slightly diverging laterally, anterior tip strongly incurved–<italic>see note</italic> (Figs <xref ref-type="fig" rid="F4">4D</xref>, <xref ref-type="fig" rid="F5">5E</xref>, <xref ref-type="fig" rid="F5">5C</xref>)</td></tr><tr><td rowspan="1" colspan="1">Vulva</td><td rowspan="1" colspan="1">(i) anterior section of copulatory ducts weakly sclerotized, usually globular (Figs <xref ref-type="fig" rid="F4">4B</xref>, <xref ref-type="fig" rid="F5">5B</xref>, <xref ref-type="fig" rid="F6">6B</xref>)</td><td rowspan="1" colspan="1">(i) anterior section of copulatory ducts strongly sclerotised, usually elongated (Figs <xref ref-type="fig" rid="F4">4D</xref>, <xref ref-type="fig" rid="F5">5D</xref>)</td></tr><tr><td rowspan="1" colspan="1"/><td rowspan="1" colspan="1">(ii) spermathecae strongly lobed (Figs <xref ref-type="fig" rid="F4">4C</xref>, <xref ref-type="fig" rid="F5">5B</xref>)</td><td rowspan="1" colspan="1">(ii) spermathecae strongly lobed (Figs <xref ref-type="fig" rid="F4">4D</xref>, <xref ref-type="fig" rid="F5">5B</xref>)</td></tr><tr><td rowspan="1" colspan="1">Approximate ratio between greatest width of ML and that of epigyne</td><td rowspan="1" colspan="1">6:10</td><td rowspan="1" colspan="1">5:10</td></tr><tr><td rowspan="1" colspan="1"><bold>Males</bold></td><td rowspan="1" colspan="1"/><td rowspan="1" colspan="1"/></tr><tr><td rowspan="1" colspan="1">Prosoma length</td><td rowspan="1" colspan="1">2.9–4.1 (mean 3.4)</td><td rowspan="1" colspan="1">3.5–5.6 (mean 4.6)</td></tr><tr><td rowspan="1" colspan="1">Number of black spots on opisthosoma</td><td rowspan="1" colspan="1">nearly always 4</td><td rowspan="1" colspan="1">nearly always 4</td></tr><tr><td rowspan="1" colspan="1">White hairs on opisthosoma</td><td rowspan="1" colspan="1">nearly always present</td><td rowspan="1" colspan="1">nearly always present</td></tr><tr><td rowspan="1" colspan="1">Color of hind legs</td><td rowspan="1" colspan="1">red, tarsal joints brownish grey (Fig. <xref ref-type="fig" rid="F1">1B</xref>)</td><td rowspan="1" colspan="1">red, tarsal joints brownish grey (Fig. <xref ref-type="fig" rid="F1">1D</xref>)</td></tr><tr><td rowspan="1" colspan="1">White transverse stripes on Leg I–II</td><td rowspan="1" colspan="1">narrow, covering only the distal edge of segments (Fig. <xref ref-type="fig" rid="F1">1B</xref>)</td><td rowspan="1" colspan="1">broad at the distal part of segments, usually extending to the proximal end of next segment (Fig. <xref ref-type="fig" rid="F1">1D</xref>)</td></tr><tr><td rowspan="1" colspan="1">Red color on thoracic dorsum</td><td rowspan="1" colspan="1">only on flanks, at most a few red hairs posteriorly (Fig. <xref ref-type="fig" rid="F1">1B</xref>)</td><td rowspan="1" colspan="1">extends to the middle, at least posteriorly (Fig. <xref ref-type="fig" rid="F1">1D</xref>)</td></tr><tr><td rowspan="1" colspan="1">Conductor in lateral view</td><td rowspan="1" colspan="1">wrinkled, clearly wider than long (Fig. <xref ref-type="fig" rid="F3">3B</xref>)</td><td rowspan="1" colspan="1">wrinkled, somewhat longer than wide (Fig. <xref ref-type="fig" rid="F3">3E</xref>)</td></tr><tr><td rowspan="1" colspan="1">Terminal tooth of conductor</td><td rowspan="1" colspan="1">strongly incurvated, broad and blunt (Fig. <xref ref-type="fig" rid="F3">3B, C</xref>)</td><td rowspan="1" colspan="1">strongly incurvated, narrows to a relatively pointed tip (Fig. <xref ref-type="fig" rid="F3">3E, F</xref>)</td></tr><tr><td rowspan="1" colspan="1">Groove of conductor in lateral view</td><td rowspan="1" colspan="1">deep, narrow, <bold>ν</bold> (Greek nu) or narrow U shaped (Fig. <xref ref-type="fig" rid="F3">3B</xref>.)</td><td rowspan="1" colspan="1">round (Fig. <xref ref-type="fig" rid="F3">3E</xref>.)</td></tr></tbody></table><table-wrap-foot><fn><p><bold>Note:</bold> Without exception, the epigyne of <italic><tp:taxon-name><tp:taxon-name-part taxon-name-part-type="genus">Eresus</tp:taxon-name-part> <tp:taxon-name-part taxon-name-part-type="species">moravicus</tp:taxon-name-part></tp:taxon-name></italic> specimens that we studied match those in Fig. 2L–P in <xref ref-type="bibr" rid="B8">Řezáč et al. (2008)</xref>, but differ slightly from that shown in Fig. 2K (<xref ref-type="bibr" rid="B8">Řezáč et al. 2008</xref>), which seems to be depicted also as a drawing in Fig. 4H (<xref ref-type="bibr" rid="B8">Řezáč et al. 2008</xref>). The main difference is the direction of the anterior portion of fissures, which are typically directed slightly laterally, instead of medially. To aid differentiation of <italic><tp:taxon-name><tp:taxon-name-part taxon-name-part-type="genus">Eresus</tp:taxon-name-part> <tp:taxon-name-part taxon-name-part-type="species">moravicus</tp:taxon-name-part></tp:taxon-name></italic>, we provide comparative photographs and a drawing of <italic><tp:taxon-name><tp:taxon-name-part taxon-name-part-type="genus">Eresus</tp:taxon-name-part> <tp:taxon-name-part taxon-name-part-type="species">moravicus</tp:taxon-name-part></tp:taxon-name></italic> epigyne in Fig. <xref ref-type="fig" rid="F4">4D–E</xref> and Fig. <xref ref-type="fig" rid="F5">5C</xref>, which we believe to be typical of the species.</p></fn></table-wrap-foot></table-wrap></tp:treatment-sec><tp:treatment-sec sec-type="Description"><title>Description.</title><p><bold>Male. Prosoma</bold> (Fig. <xref ref-type="fig" rid="F1">1B</xref>): Length 2.9–4.1 (mean 3.4, N = 15) Prominent, color dark ferruginous brown, covered by long, black hairs intermingled with scattered, short, white ones. Cephalic region barely broader than thoracic part, weakly broadening towards the front, steeply raised posteriorly, but area between PME <!--PageBreak--><!--PageBreak--><!--PageBreak-->and PLE nearly flat. Thoracic part bordered laterally by narrow red stripes, never extending to posterior dorsum.</p><p><bold>Chelicerae:</bold> Blackish-brown, covered by long, nearly adpressed black hairs; basal half with scattered white hairs on the front.</p><p><bold>Legs:</bold> Legs I–II dark orange-brown with black hairs; Fe II and Pt II orange with red hairs, Ti II often with a dorsal patch of red hairs. Distal edges of Fe, Pt, Ti and Ta with narrow, white stripe dorsally, usually not extending to the proximal part of the next distal segment. Legs III and IV largely orange, covered with red hairs, Ta and Mt dull grayish-brown due to a mixture of reddish and black hairs, except for a proximo-dorsal patch of red on Mt.</p><p><bold>Opisthosoma</bold> (Fig. <xref ref-type="fig" rid="F1">1B</xref>): Dorsally red with scattered white hairs except for two pairs of black spots. Red area and black spots seamed by a more-or less continuous line of white hairs. Ventral side of opisthosoma black with the exception of some red hairs on the branchial opercula.</p><p><bold>Palps</bold> (Fig. <xref ref-type="fig" rid="F3">3A–C</xref>): Conductor broad, strongly wrinkled. Terminal tooth broad and blunt, somewhat longer than the lamella, with a strong, sudden bend at the base or somewhat more distally. Groove deep, narrow, <bold>ν</bold> (Greek nu) or narrow U shaped at the base in lateral view. Inner, spiny lamella high, about as high as terminal tooth.</p><p><bold>Female. Prosoma</bold> (Fig. <xref ref-type="fig" rid="F1">1A</xref>): Length 6.6–9.9 (mean 8.2, n = 21), prominent, especially the cephalic region, dark orange-brown with a heavy cover of short, off-white to light brown hairs and with scattered, small clumps of long, black hairs giving a grizzled appearance.</p><p><bold>Chelicerae:</bold> Dark orange brown, front of basal 1/3–3/4 same color as prosoma.</p><p><bold>Legs:</bold> Rusty red, Fe, Pt, Ti and Mt of all legs covered by black hairs with pale brown hairs scattered among them, the latter gradually decreasing in number from L I to L IV, usually clustering to form indistinct cross bands dorsally at the distal edge of each segments. Ta usually black, except for a small cluster of pale hairs basally.</p><p><bold>Palps:</bold> Similar in color to L I.</p><p><bold>Opisthosoma</bold> (Fig. <xref ref-type="fig" rid="F1">1A</xref>): Brownish-black, covered by long black hairs with a scattering of short pale hairs at its anterior.</p><p><bold>Epigyne</bold> (Figs <xref ref-type="fig" rid="F4">4A</xref>, <xref ref-type="fig" rid="F5">5A</xref>, <xref ref-type="fig" rid="F6">6A</xref>): Moderately deep, median lobe broad (ratio between the greatest width of ML to the greatest width of epigyne: 6:10), considerably flared posteriorly, reaching well over the posterior margin of the epigynal pit. Posterior edge of the epigynal depression not reaching posterior epigyne, but followed by a pair of flat, somewhat wrinkled plateaus adjoining the fissures laterally. Posterior part of fissures inclined towards the midline, turning parallel to the longitudinal axis before the short, incurved anterior tips.</p><p><bold>Vulva</bold> (Figs <xref ref-type="fig" rid="F4">4B</xref>, <xref ref-type="fig" rid="F5">5B</xref>, <xref ref-type="fig" rid="F6">6B</xref>): Spermathecae distinctly lobed, reaching further laterally than copulatory ducts. Anterior part of copulatory ducts weakly sclerotized, usually circular, exceptionally elongated in outline.</p><!--PageBreak--></tp:treatment-sec><tp:treatment-sec sec-type="Simplified key to the species of the Eresus sandaliatus group"><title>Simplified key to the species of the <italic><tp:taxon-name><tp:taxon-name-part taxon-name-part-type="genus">Eresus</tp:taxon-name-part> <tp:taxon-name-part taxon-name-part-type="species">sandaliatus</tp:taxon-name-part></tp:taxon-name></italic> group</title><p><bold>Females</bold></p><table-wrap content-type="key" position="anchor" orientation="portrait"><table rules="all"><tbody><tr><td rowspan="1" colspan="1">1</td><td rowspan="1" colspan="1">Anterior of cephalic region covered by bright yellow/orange setae</td><td rowspan="1" colspan="1"><bold><italic><tp:taxon-name><tp:taxon-name-part taxon-name-part-type="genus">Eresus</tp:taxon-name-part> <tp:taxon-name-part taxon-name-part-type="species">moravicus</tp:taxon-name-part></tp:taxon-name></italic></bold></td></tr><tr><td rowspan="1" colspan="1">–</td><td rowspan="1" colspan="1">No bright yellow/orange setae on prosoma</td><td rowspan="1" colspan="1"><bold>2</bold></td></tr><tr><td rowspan="1" colspan="1">2</td><td rowspan="1" colspan="1">Entire prosoma covered heavily by off-white to light brown setae; large</td><td rowspan="1" colspan="1"><bold><italic><tp:taxon-name><tp:taxon-name-part taxon-name-part-type="genus">Eresus</tp:taxon-name-part> <tp:taxon-name-part taxon-name-part-type="species">hermani</tp:taxon-name-part></tp:taxon-name></italic> sp. n.</bold></td></tr><tr><td rowspan="1" colspan="1">–</td><td rowspan="1" colspan="1">Prosoma sparsely sprinkled with lightly colored setae, somewhat more heavily on the front; smaller</td><td rowspan="1" colspan="1"><bold>3</bold></td></tr><tr><td rowspan="1" colspan="1">3</td><td rowspan="1" colspan="1">Anterior of fissures only slightly inclined sideways, as in Fig. <xref ref-type="fig" rid="F5">5G</xref>, spermathecae indistinctly lobed, anterior of copulatory ducts nearly round in outline, weakly sclerotized</td><td rowspan="1" colspan="1"><bold><italic><tp:taxon-name><tp:taxon-name-part taxon-name-part-type="genus">Eresus</tp:taxon-name-part> <tp:taxon-name-part taxon-name-part-type="species">sandaliatus</tp:taxon-name-part></tp:taxon-name></italic></bold></td></tr><tr><td rowspan="1" colspan="1">–</td><td rowspan="1" colspan="1">Anterior of fissures markedly incurvated sideways, as in Fig. <xref ref-type="fig" rid="F5">5F</xref>, spermathecae distinctly lobed, anterior of copulatory ducts elliptical, strongly sclerotized.</td><td rowspan="1" colspan="1"><bold><italic><tp:taxon-name><tp:taxon-name-part taxon-name-part-type="genus">Eresus</tp:taxon-name-part> <tp:taxon-name-part taxon-name-part-type="species">kollari</tp:taxon-name-part></tp:taxon-name></italic></bold></td></tr></tbody></table></table-wrap><p><bold>Males</bold></p><table-wrap content-type="key" position="anchor" orientation="portrait"><table rules="all"><tbody><tr><td rowspan="1" colspan="1">1</td><td rowspan="1" colspan="1">Terminal tooth of conductor strongly incurvated, hind legs almost entirely red</td><td rowspan="1" colspan="1"><bold>2</bold></td></tr><tr><td rowspan="1" colspan="1">–</td><td rowspan="1" colspan="1">Terminal tooth of conductor nearly straight, at most weakly bent, red areas on hind legs not so extensive or entirely absent</td><td rowspan="1" colspan="1"><bold>3</bold></td></tr><tr><td rowspan="1" colspan="1">2</td><td rowspan="1" colspan="1">Conductor with a blunt terminal tooth and a narrow groove, prosoma barely broadens towards front</td><td rowspan="1" colspan="1"><bold><italic><tp:taxon-name><tp:taxon-name-part taxon-name-part-type="genus">Eresus</tp:taxon-name-part> <tp:taxon-name-part taxon-name-part-type="species">hermani</tp:taxon-name-part></tp:taxon-name></italic> sp. n.</bold></td></tr><tr><td rowspan="1" colspan="1">–</td><td rowspan="1" colspan="1">Conductor with a pointed terminal tooth and a round groove, prosoma strongly broadens towards front</td><td rowspan="1" colspan="1"><bold><italic><tp:taxon-name><tp:taxon-name-part taxon-name-part-type="genus">Eresus</tp:taxon-name-part> <tp:taxon-name-part taxon-name-part-type="species">moravicus</tp:taxon-name-part></tp:taxon-name></italic></bold></td></tr><tr><td rowspan="1" colspan="1">3</td><td rowspan="1" colspan="1">Conductor with a strong, long and slightly bent terminal tooth and a U-shaped (in lateral view) groove, hind legs nearly devoid of red setae</td><td rowspan="1" colspan="1"><bold><italic><tp:taxon-name><tp:taxon-name-part taxon-name-part-type="genus">Eresus</tp:taxon-name-part> <tp:taxon-name-part taxon-name-part-type="species">sandaliatus</tp:taxon-name-part></tp:taxon-name></italic></bold></td></tr><tr><td rowspan="1" colspan="1">–</td><td rowspan="1" colspan="1">Conductor with a short, straight terminal tooth and a V-shaped (in lateral view) groove, hind legs with extensive areas of red color</td><td rowspan="1" colspan="1"><bold><italic><tp:taxon-name><tp:taxon-name-part taxon-name-part-type="genus">Eresus</tp:taxon-name-part> <tp:taxon-name-part taxon-name-part-type="species">kollari</tp:taxon-name-part></tp:taxon-name></italic></bold></td></tr></tbody></table></table-wrap></tp:treatment-sec><tp:treatment-sec sec-type="Distribution"><title>Distribution.</title><p>Known from seven localities (Fig. <xref ref-type="fig" rid="F2">2</xref>): Budapest: Remete-hegy (<italic>locus typicus</italic>), Mátyás-hegy, Sas-hegy, Budaörs: Farkas-hegy, Érd: Fundoklia-völgy and Várpalota-Inota: Víztározó, Baglyas-hegy. With the exception of Érd: Fundoklia-völgy, <italic><tp:taxon-name><tp:taxon-name-part taxon-name-part-type="genus">Eresus</tp:taxon-name-part> <tp:taxon-name-part taxon-name-part-type="species">hermani</tp:taxon-name-part></tp:taxon-name></italic> proved to be syntopic with <italic><tp:taxon-name><tp:taxon-name-part taxon-name-part-type="genus">Eresus</tp:taxon-name-part> <tp:taxon-name-part taxon-name-part-type="species">kollari</tp:taxon-name-part></tp:taxon-name></italic>, whereas all three <italic><tp:taxon-name><tp:taxon-name-part taxon-name-part-type="genus">Eresus</tp:taxon-name-part></tp:taxon-name></italic> sp. occurring in Hungary, <italic><tp:taxon-name><tp:taxon-name-part taxon-name-part-type="genus">Eresus</tp:taxon-name-part> <tp:taxon-name-part taxon-name-part-type="species">hermani</tp:taxon-name-part></tp:taxon-name></italic>, <italic><tp:taxon-name><tp:taxon-name-part taxon-name-part-type="genus">Eresus</tp:taxon-name-part> <tp:taxon-name-part taxon-name-part-type="species">kollari</tp:taxon-name-part></tp:taxon-name></italic> and <italic><tp:taxon-name><tp:taxon-name-part taxon-name-part-type="genus">Eresus</tp:taxon-name-part> <tp:taxon-name-part taxon-name-part-type="species">moravicus</tp:taxon-name-part></tp:taxon-name></italic> are syntopic at Várpalota-Inota: Baglyas-hegy.</p><fig id="F2" position="float" orientation="portrait"><label>Figure 2.</label><caption><p>Known localities of all three <italic><tp:taxon-name><tp:taxon-name-part taxon-name-part-type="genus">Eresus</tp:taxon-name-part></tp:taxon-name></italic> species occurring in Hungary.</p></caption><graphic xmlns:xlink="http://www.w3.org/1999/xlink" xlink:href="zookeys-494-013-g002.jpg" position="float" orientation="portrait" xlink:type="simple" id="oo_41429.jpg"/></fig><fig id="F3" position="float" orientation="portrait"><label>Figure 3.</label><caption><p><bold>A–L</bold> Scanning electron micrographs of <italic><tp:taxon-name><tp:taxon-name-part taxon-name-part-type="genus">Eresus</tp:taxon-name-part></tp:taxon-name></italic> male palps: <bold>A–C</bold> <italic><tp:taxon-name><tp:taxon-name-part taxon-name-part-type="genus">Eresus</tp:taxon-name-part> <tp:taxon-name-part taxon-name-part-type="species">hermani</tp:taxon-name-part></tp:taxon-name></italic> (Sas-hegy, Budapest, Hungary) <bold>D–F</bold> <italic><tp:taxon-name><tp:taxon-name-part taxon-name-part-type="genus">Eresus</tp:taxon-name-part> <tp:taxon-name-part taxon-name-part-type="species">moravicus</tp:taxon-name-part></tp:taxon-name></italic> (Örkény-Táborfalva-Tatárszentgyörgy, Hungary) <bold>G–I</bold> <italic><tp:taxon-name><tp:taxon-name-part taxon-name-part-type="genus">Eresus</tp:taxon-name-part> <tp:taxon-name-part taxon-name-part-type="species">kollari</tp:taxon-name-part></tp:taxon-name></italic> (Farkas-hegy, Budaörs, Hungary) <bold>J–L</bold> <italic><tp:taxon-name><tp:taxon-name-part taxon-name-part-type="genus">Eresus</tp:taxon-name-part> <tp:taxon-name-part taxon-name-part-type="species">sandaliatus</tp:taxon-name-part></tp:taxon-name></italic> (Aulum, Denmark) <bold>A, D, G, J</bold> ventral <bold>B, E, H, K</bold> lateral and <bold>C, F, I, L</bold> apical view; inset in <bold>B:</bold> a variant of conductor tip with unusually wide groove (Sas-hegy, Budapest, Hungary).</p></caption><graphic xmlns:xlink="http://www.w3.org/1999/xlink" xlink:href="zookeys-494-013-g003.jpg" position="float" orientation="portrait" xlink:type="simple" id="oo_41430.jpg"/></fig><fig id="F4" position="float" orientation="portrait"><label>Figure 4.</label><caption><p><bold>A–L</bold> Copulatory organs of <italic><tp:taxon-name><tp:taxon-name-part taxon-name-part-type="genus">Eresus</tp:taxon-name-part></tp:taxon-name></italic> adult females: <bold>A–C</bold> <italic><tp:taxon-name><tp:taxon-name-part taxon-name-part-type="genus">Eresus</tp:taxon-name-part> <tp:taxon-name-part taxon-name-part-type="species">hermani</tp:taxon-name-part></tp:taxon-name></italic> (Sas-hegy, Budapest, Hungary) <bold>D</bold>–<bold>F</bold> <italic><tp:taxon-name><tp:taxon-name-part taxon-name-part-type="genus">Eresus</tp:taxon-name-part> <tp:taxon-name-part taxon-name-part-type="species">moravicus</tp:taxon-name-part></tp:taxon-name></italic> (<bold>D</bold> Misina-hegy, Pécs, Hungary <bold>E–F</bold> Dürnstein, Austria) <bold>G–I</bold> <italic><tp:taxon-name><tp:taxon-name-part taxon-name-part-type="genus">Eresus</tp:taxon-name-part> <tp:taxon-name-part taxon-name-part-type="species">kollari</tp:taxon-name-part></tp:taxon-name></italic> (Farkas-hegy, Budaörs, Hungary) <bold>J</bold>–<bold>L</bold> <italic><tp:taxon-name><tp:taxon-name-part taxon-name-part-type="genus">Eresus</tp:taxon-name-part> <tp:taxon-name-part taxon-name-part-type="species">sandaliatus</tp:taxon-name-part></tp:taxon-name></italic> (near to Tranemose moor Northwest Jutland, Denmark) <bold>A, D, G, J</bold> epigyna <bold>B, E, H, K</bold> epigyna* <bold>C, F, I, L</bold> vulvae* (*: macerated).</p></caption><graphic xmlns:xlink="http://www.w3.org/1999/xlink" xlink:href="zookeys-494-013-g004.jpg" position="float" orientation="portrait" xlink:type="simple" id="oo_41431.jpg"/></fig><fig id="F5" position="float" orientation="portrait"><label>Figure 5.</label><caption><p><bold>A–H</bold> Schematic drawings of <italic><tp:taxon-name><tp:taxon-name-part taxon-name-part-type="genus">Eresus</tp:taxon-name-part></tp:taxon-name></italic> female copulatory organs: <bold>A–B</bold> <italic><tp:taxon-name><tp:taxon-name-part taxon-name-part-type="genus">Eresus</tp:taxon-name-part> <tp:taxon-name-part taxon-name-part-type="species">hermani</tp:taxon-name-part></tp:taxon-name></italic> (Sas-hegy, Budapest, Hungary) <bold>C–D</bold> <italic><tp:taxon-name><tp:taxon-name-part taxon-name-part-type="genus">Eresus</tp:taxon-name-part> <tp:taxon-name-part taxon-name-part-type="species">moravicus</tp:taxon-name-part></tp:taxon-name></italic> (Dürnstein, Austria) <bold>E–F</bold> <italic><tp:taxon-name><tp:taxon-name-part taxon-name-part-type="genus">Eresus</tp:taxon-name-part> <tp:taxon-name-part taxon-name-part-type="species">kollari</tp:taxon-name-part></tp:taxon-name></italic> (Farkas-hegy, Hungary) <bold>G–H</bold> <italic><tp:taxon-name><tp:taxon-name-part taxon-name-part-type="genus">Eresus</tp:taxon-name-part> <tp:taxon-name-part taxon-name-part-type="species">sandaliatus</tp:taxon-name-part></tp:taxon-name></italic> (near Tranemose moor, Northwest Jutland, Denmark) <bold>A, C, E, G</bold> epigyna <bold>B, D, F, H</bold> vulvae.</p></caption><graphic xmlns:xlink="http://www.w3.org/1999/xlink" xlink:href="zookeys-494-013-g005.jpg" position="float" orientation="portrait" xlink:type="simple" id="oo_41432.jpg"/></fig><fig id="F6" position="float" orientation="portrait"><label>Figure 6.</label><caption><p>Drawings of <italic><tp:taxon-name><tp:taxon-name-part taxon-name-part-type="genus">Eresus</tp:taxon-name-part> <tp:taxon-name-part taxon-name-part-type="species">hermani</tp:taxon-name-part></tp:taxon-name></italic> female copulatory organ, rare variant (Fundoklia-völgy, Érd, Hungary): <bold>A</bold> epigyne <bold>B</bold> vulva. Note the rounded anterior edge of the plateaus lateral to the median lobe in <bold>A</bold> and the elongated copulatory duct in <bold>B.</bold></p></caption><graphic xmlns:xlink="http://www.w3.org/1999/xlink" xlink:href="zookeys-494-013-g006.jpg" position="float" orientation="portrait" xlink:type="simple" id="oo_41433.jpg"/></fig><fig id="F7" position="float" orientation="portrait"><label>Figure 7.</label><caption><p>Outline of male prosomas of <italic><tp:taxon-name><tp:taxon-name-part taxon-name-part-type="genus">Eresus</tp:taxon-name-part></tp:taxon-name></italic> spp. belonging to the <italic><tp:taxon-name><tp:taxon-name-part taxon-name-part-type="genus">Eresus</tp:taxon-name-part> <tp:taxon-name-part taxon-name-part-type="species">sandaliatus</tp:taxon-name-part></tp:taxon-name></italic> group, in lateral view <bold>A</bold> <italic><tp:taxon-name><tp:taxon-name-part taxon-name-part-type="genus">Eresus</tp:taxon-name-part> <tp:taxon-name-part taxon-name-part-type="species">hermani</tp:taxon-name-part></tp:taxon-name></italic> <bold>B</bold> <italic><tp:taxon-name><tp:taxon-name-part taxon-name-part-type="genus">Eresus</tp:taxon-name-part> <tp:taxon-name-part taxon-name-part-type="species">moravicus</tp:taxon-name-part></tp:taxon-name></italic> <bold>C</bold> <italic><tp:taxon-name><tp:taxon-name-part taxon-name-part-type="genus">Eresus</tp:taxon-name-part> <tp:taxon-name-part taxon-name-part-type="species">kollari</tp:taxon-name-part></tp:taxon-name></italic> <bold>D</bold> <italic><tp:taxon-name><tp:taxon-name-part taxon-name-part-type="genus">Eresus</tp:taxon-name-part> <tp:taxon-name-part taxon-name-part-type="species">sandaliatus</tp:taxon-name-part></tp:taxon-name></italic> (<bold>B, C, D</bold> after Fig. 4. of <xref ref-type="bibr" rid="B8">Řezáč et al. 2008</xref>).</p></caption><graphic xmlns:xlink="http://www.w3.org/1999/xlink" xlink:href="zookeys-494-013-g007.jpg" position="float" orientation="portrait" xlink:type="simple" id="oo_41434.jpg"/></fig></tp:treatment-sec><tp:treatment-sec sec-type="Habitat"><title>Habitat.</title><p>Edges of a local variety of downy oak scrub woodland (<italic><tp:taxon-name><tp:taxon-name-part taxon-name-part-type="genus">Ceraso</tp:taxon-name-part> <tp:taxon-name-part taxon-name-part-type="species">mahaleb</tp:taxon-name-part></tp:taxon-name>-<tp:taxon-name><tp:taxon-name-part taxon-name-part-type="genus">Quercetum</tp:taxon-name-part> <tp:taxon-name-part taxon-name-part-type="species">pubescentis</tp:taxon-name-part></tp:taxon-name></italic>) and the interim zone between calcareous open rocky grasslands (<italic><tp:taxon-name><tp:taxon-name-part taxon-name-part-type="genus">Seselio</tp:taxon-name-part> <tp:taxon-name-part taxon-name-part-type="species">leucospermi</tp:taxon-name-part></tp:taxon-name>-<tp:taxon-name><tp:taxon-name-part taxon-name-part-type="genus">Festucetum</tp:taxon-name-part> <tp:taxon-name-part taxon-name-part-type="species">pallentis</tp:taxon-name-part></tp:taxon-name></italic>) and degraded scrubland.</p><!--PageBreak--></tp:treatment-sec><tp:treatment-sec sec-type="Phenology"><title>Phenology.</title><p><italic><tp:taxon-name><tp:taxon-name-part taxon-name-part-type="genus">Eresus</tp:taxon-name-part> <tp:taxon-name-part taxon-name-part-type="species">hermani</tp:taxon-name-part></tp:taxon-name></italic> matures in August-September, wandering males can be found from the end of March to the end of April (inferred copulation period) and females lay eggs in June. This phenology clearly sets <italic><tp:taxon-name><tp:taxon-name-part taxon-name-part-type="genus">Eresus</tp:taxon-name-part> <tp:taxon-name-part taxon-name-part-type="species">hermani</tp:taxon-name-part></tp:taxon-name></italic> apart from the other Hungarian <italic><tp:taxon-name><tp:taxon-name-part taxon-name-part-type="genus">Eresus</tp:taxon-name-part></tp:taxon-name></italic> species: <italic><tp:taxon-name><tp:taxon-name-part taxon-name-part-type="genus">Eresus</tp:taxon-name-part> <tp:taxon-name-part taxon-name-part-type="species">moravicus</tp:taxon-name-part></tp:taxon-name></italic> matures in late spring and mates in early summer, while <italic><tp:taxon-name><tp:taxon-name-part taxon-name-part-type="genus">Eresus</tp:taxon-name-part> <tp:taxon-name-part taxon-name-part-type="species">kollari</tp:taxon-name-part></tp:taxon-name></italic> matures in late summer – early autumn, immediately followed by a copulation period in autumn. The phenology of <italic><tp:taxon-name><tp:taxon-name-part taxon-name-part-type="genus">Eresus</tp:taxon-name-part> <tp:taxon-name-part taxon-name-part-type="species">hermani</tp:taxon-name-part></tp:taxon-name></italic> is essentially the same as that of <italic><tp:taxon-name><tp:taxon-name-part taxon-name-part-type="genus">Eresus</tp:taxon-name-part> <tp:taxon-name-part taxon-name-part-type="species">sandaliatus</tp:taxon-name-part></tp:taxon-name></italic> (<xref ref-type="bibr" rid="B8">Řezač et al. 2008</xref>), which, however, does not occur in Hungary or within the Carpathian Basin.</p></tp:treatment-sec><tp:treatment-sec sec-type="Additional material examined"><title>Additional material examined.</title><p><bold>Hungary:</bold> Remete-hegy, Budapest (1 ♀, 01.11.2008., G. Kovács, HNHM <tp:taxon-name><tp:taxon-name-part taxon-name-part-type="order">Araneae</tp:taxon-name-part></tp:taxon-name>-7669); Remete-hegy, Budapest (1 ♀, 02.09.2008., G. Kovács, HNHM <tp:taxon-name><tp:taxon-name-part taxon-name-part-type="order">Araneae</tp:taxon-name-part></tp:taxon-name>-7670); Remete-hegy, Budapest (3 ♀, 2 ♂, 05.04.2008., G. Kovács, HNHM <tp:taxon-name><tp:taxon-name-part taxon-name-part-type="order">Araneae</tp:taxon-name-part></tp:taxon-name>-7671); Remete-hegy, Budapest (1 ♀, 1 juv., 18.04.2008., G. Kovács, HNHM <tp:taxon-name><tp:taxon-name-part taxon-name-part-type="order">Araneae</tp:taxon-name-part></tp:taxon-name>-7672); Farkas-hegy, Budaörs (1 ♀, 22.09.2013., G. Kovács, H. Gyurkovics, G. Vári, D. V. Nagy, HNHM <tp:taxon-name><tp:taxon-name-part taxon-name-part-type="order">Araneae</tp:taxon-name-part></tp:taxon-name>-7673); Farkas-hegy, Budaörs (2 ♂, 14.04.2013., H. Gyurkovics, G. Vári, HNHM <tp:taxon-name><tp:taxon-name-part taxon-name-part-type="order">Araneae</tp:taxon-name-part></tp:taxon-name>-7674; Sas-hegy, Budapest (4 ♂, 07.04.2012., A. Rákóczi, HNHM <tp:taxon-name><tp:taxon-name-part taxon-name-part-type="order">Araneae</tp:taxon-name-part></tp:taxon-name>-7675); Sas-hegy, Budapest (4 ♂, 25.03.2012., A. Rákóczi, HNHM <tp:taxon-name><tp:taxon-name-part taxon-name-part-type="order">Araneae</tp:taxon-name-part></tp:taxon-name>-7676); Remete-hegy, Budapest (1 ♂, 16.04.2005., G. Kovács, HNHM <tp:taxon-name><tp:taxon-name-part taxon-name-part-type="order">Araneae</tp:taxon-name-part></tp:taxon-name>-7677; Farkas-hegy, Budaörs (1 ♂, 13.04.2012., G. Kovács, HNHM <tp:taxon-name><tp:taxon-name-part taxon-name-part-type="order">Araneae</tp:taxon-name-part></tp:taxon-name>-7678); Farkas-hegy, Budaörs (1 ♂, 21.04.2010., J. Bodor, HNHM <tp:taxon-name><tp:taxon-name-part taxon-name-part-type="order">Araneae</tp:taxon-name-part></tp:taxon-name>-7679); Remete-hegy, Budapest (5 ♀, 16.09.2012., G. Kovács, HNHM <tp:taxon-name><tp:taxon-name-part taxon-name-part-type="order">Araneae</tp:taxon-name-part></tp:taxon-name>-7680); Remete-hegy, Bu<!--PageBreak--><!--PageBreak-->dapest (1 ♀, 28.09.2008., G. Kovács, HNHM <tp:taxon-name><tp:taxon-name-part taxon-name-part-type="order">Araneae</tp:taxon-name-part></tp:taxon-name>-7681); Remete-hegy, Budapest (3 ♀, 23.04.2011., G. Kovács, HNHM <tp:taxon-name><tp:taxon-name-part taxon-name-part-type="order">Araneae</tp:taxon-name-part></tp:taxon-name>-7682); Remete-hegy, Budapest (1 ♀, 31.03.2011., G. Kovács, HNHM <tp:taxon-name><tp:taxon-name-part taxon-name-part-type="order">Araneae</tp:taxon-name-part></tp:taxon-name>-7683); Sas-hegy, Budapest (6 ♀, 02.10.2013. H. Gyurkovics, A. Rákóczi, G. Vári, HNHM <tp:taxon-name><tp:taxon-name-part taxon-name-part-type="order">Araneae</tp:taxon-name-part></tp:taxon-name>-7684); Érd, Fundoklia-völgy (1 ♀, 02.10.2013. G. Vári, HNHM <tp:taxon-name><tp:taxon-name-part taxon-name-part-type="order">Araneae</tp:taxon-name-part></tp:taxon-name>-7685-86); Érd, Fundoklia-völgy, (1 ♀, 02.10.2013., G. Kovács, HNHM <tp:taxon-name><tp:taxon-name-part taxon-name-part-type="order">Araneae</tp:taxon-name-part></tp:taxon-name>-7687); Várpalota-Inota (2 juv., 06.07.2014., G. Kovács, G. Vári, HNHM <tp:taxon-name><tp:taxon-name-part taxon-name-part-type="order">Araneae</tp:taxon-name-part></tp:taxon-name>-7688), Mátyás-hegy, Budapest (5 ♂, 1933, G. Kolosváry, HNHM <tp:taxon-name><tp:taxon-name-part taxon-name-part-type="order">Araneae</tp:taxon-name-part></tp:taxon-name>-2943).</p><!--PageBreak--><!--PageBreak--></tp:treatment-sec><tp:treatment-sec sec-type="Remarks on misidentifications"><title>Remarks on misidentifications.</title><p><italic><xref ref-type="bibr" rid="B11">Cs. Szinetár (2006)</xref>: p. 23. Fig. 3</italic></p><p><styled-content style="padding-left:20px; display:block;">The caption of this figure says "Female <italic><tp:taxon-name><tp:taxon-name-part taxon-name-part-type="genus">Eresus</tp:taxon-name-part> <tp:taxon-name-part taxon-name-part-type="species">cinnaberinus</tp:taxon-name-part></tp:taxon-name></italic>", but, in fact, the picture shows a female <italic><tp:taxon-name><tp:taxon-name-part taxon-name-part-type="genus">Eresus</tp:taxon-name-part> <tp:taxon-name-part taxon-name-part-type="species">hermani</tp:taxon-name-part></tp:taxon-name></italic> sp. n., as is evident from the heavy cover of light setae on the prosoma and the base of chelicerae.</styled-content></p><!--PageBreak--><p><italic><xref ref-type="bibr" rid="B5">Kovács et al. (2010)</xref>: figure 1C–F figure 2D</italic></p><p><styled-content style="padding-left:20px; display:block;">According to captions, fig. 1C–F of this paper depict the genital organs of female <italic><tp:taxon-name><tp:taxon-name-part taxon-name-part-type="genus">Eresus</tp:taxon-name-part> <tp:taxon-name-part taxon-name-part-type="species">kollari</tp:taxon-name-part></tp:taxon-name></italic>. However, the anterior part of fissures of the epigyna are nearly parallel, epigynal pits are followed by large flat plateaus at the sides of median lobes, anterior copulatory ducts are round and weakly sclerotized, spermathecae strongly lobed, all features that distinguish <italic><tp:taxon-name><tp:taxon-name-part taxon-name-part-type="genus">Eresus</tp:taxon-name-part> <tp:taxon-name-part taxon-name-part-type="species">hermani</tp:taxon-name-part></tp:taxon-name></italic> sp. n. unambiguously. Additionally, the epigyne shown in fig. 1E is grossly malformed, having supernumerary rudiments of fissures, a kind of abnormality frequent among females raised in captivity. Figure 2D is labeled as female <italic><tp:taxon-name><tp:taxon-name-part taxon-name-part-type="genus">Eresus</tp:taxon-name-part> <tp:taxon-name-part taxon-name-part-type="species">kollari</tp:taxon-name-part></tp:taxon-name></italic>. Again, this figure shows a female <italic><tp:taxon-name><tp:taxon-name-part taxon-name-part-type="genus">Eresus</tp:taxon-name-part> <tp:taxon-name-part taxon-name-part-type="species">hermani</tp:taxon-name-part></tp:taxon-name></italic> sp. n., as evidenced by the dense cover of lightly colored setae on the cephalic region and basal segments of chelicerae. The reason for these misidentifications is that at the time of writing, the authors (including the corresponding author of the present paper) considered females of <italic><tp:taxon-name><tp:taxon-name-part taxon-name-part-type="genus">Eresus</tp:taxon-name-part> <tp:taxon-name-part taxon-name-part-type="species">hermani</tp:taxon-name-part></tp:taxon-name></italic> sp. n. as merely an extreme local variant of <italic><tp:taxon-name><tp:taxon-name-part taxon-name-part-type="genus">Eresus</tp:taxon-name-part> <tp:taxon-name-part taxon-name-part-type="species">kollari</tp:taxon-name-part></tp:taxon-name></italic>. (Note: by contrast, fig. 2F. indeed shows a female <italic><tp:taxon-name><tp:taxon-name-part taxon-name-part-type="genus">Eresus</tp:taxon-name-part> <tp:taxon-name-part taxon-name-part-type="species">kollari</tp:taxon-name-part></tp:taxon-name></italic> next to a male of the same species, as can be judged by the sparsely distributed light setae on the prosoma.)</styled-content></p><p><italic><xref ref-type="bibr" rid="B7">Miller et al. (2012)</xref>: figure 2A</italic></p><p><styled-content style="padding-left:20px; display:block;">Figure 2. A. of this paper is mislabeled as <italic><tp:taxon-name><tp:taxon-name-part taxon-name-part-type="genus">Eresus</tp:taxon-name-part> <tp:taxon-name-part taxon-name-part-type="species">kollari</tp:taxon-name-part></tp:taxon-name></italic>, whereas in fact it depicts a female <italic><tp:taxon-name><tp:taxon-name-part taxon-name-part-type="genus">Eresus</tp:taxon-name-part> <tp:taxon-name-part taxon-name-part-type="species">hermani</tp:taxon-name-part></tp:taxon-name></italic> sp. n. Again, the true identity of the specimen shown in this picture is revealed by the light color of the prosoma and basal chelicerae. The obvious reason for the misidentification is that at the time of the completion of this Atlas, the concept of <italic><tp:taxon-name><tp:taxon-name-part taxon-name-part-type="genus">Eresus</tp:taxon-name-part> <tp:taxon-name-part taxon-name-part-type="species">hermani</tp:taxon-name-part></tp:taxon-name></italic> sp. n. as a discreet species was not yet formed.</styled-content></p><p><italic><xref ref-type="bibr" rid="B12">Szinetár et al. (2012)</xref>: table 2, figure 6</italic></p><p><styled-content style="padding-left:20px; display:block;">In this paper, figure 6. shows a female <italic><tp:taxon-name><tp:taxon-name-part taxon-name-part-type="genus">Eresus</tp:taxon-name-part> <tp:taxon-name-part taxon-name-part-type="species">hermani</tp:taxon-name-part></tp:taxon-name></italic> sp. n. mislabeled as <italic><tp:taxon-name><tp:taxon-name-part taxon-name-part-type="genus">Eresus</tp:taxon-name-part> <tp:taxon-name-part taxon-name-part-type="species">kollari</tp:taxon-name-part></tp:taxon-name></italic>. Heavy cover of the prosoma by lightly colored hairs gives away the identity of the depicted specimen.</styled-content></p></tp:treatment-sec><ref-list><ref id="B8"><mixed-citation xmlns:xlink="http://www.w3.org/1999/xlink" xlink:type="simple"><person-group><name name-style="western"><surname>Řezáč</surname><given-names>M</given-names></name><name name-style="western"><surname>Pekár</surname><given-names>S</given-names></name><name name-style="western"><surname>Johannesen</surname><given-names>J</given-names></name></person-group> (<year>2008</year>) <article-title>Taxonomic review and phylogenetic analysis of central European <italic><tp:taxon-name><tp:taxon-name-part taxon-name-part-type="genus">Eresus</tp:taxon-name-part></tp:taxon-name></italic> species (<tp:taxon-name><tp:taxon-name-part taxon-name-part-type="order">Araneae</tp:taxon-name-part></tp:taxon-name>: <tp:taxon-name><tp:taxon-name-part taxon-name-part-type="family">Eresidae</tp:taxon-name-part></tp:taxon-name>).</article-title><source>Zoologica Scripta</source><volume>37</volume>: <fpage>263</fpage>–<lpage>287</lpage>. doi: <ext-link ext-link-type="doi" xlink:href="10.1111/j.1463-6409.2008.00328.x" xlink:type="simple">10.1111/j.1463-6409.2008.00328.x</ext-link></mixed-citation></ref><ref id="B11"><mixed-citation xmlns:xlink="http://www.w3.org/1999/xlink" xlink:type="simple"><person-group><name name-style="western"><surname>Szinetár</surname><given-names>Cs</given-names></name></person-group> (<year>2006</year>) <source>Pókok.</source><publisher-name>Kossuth Kiadó</publisher-name>, <publisher-loc>Budapest</publisher-loc>, <size units="page">112 pp</size>.</mixed-citation></ref><ref id="B5"><mixed-citation xmlns:xlink="http://www.w3.org/1999/xlink" xlink:type="simple"><person-group><name name-style="western"><surname>Kovács</surname><given-names>G</given-names></name><name name-style="western"><surname>Szinetár</surname><given-names>Cs</given-names></name><name name-style="western"><surname>Török</surname><given-names>T</given-names></name></person-group> (<year>2010</year>) <article-title>Data on the biology of Eresus species found in Hungary (<italic><tp:taxon-name><tp:taxon-name-part taxon-name-part-type="genus">Eresus</tp:taxon-name-part> <tp:taxon-name-part taxon-name-part-type="species">kollari</tp:taxon-name-part></tp:taxon-name></italic> Rossi, 1846, <italic><tp:taxon-name><tp:taxon-name-part taxon-name-part-type="genus">Eresus</tp:taxon-name-part> <tp:taxon-name-part taxon-name-part-type="species">moravicus</tp:taxon-name-part></tp:taxon-name></italic> Řezáč, 2008, <tp:taxon-name><tp:taxon-name-part taxon-name-part-type="order">Araneae</tp:taxon-name-part></tp:taxon-name>, <tp:taxon-name><tp:taxon-name-part taxon-name-part-type="family">Eresidae</tp:taxon-name-part></tp:taxon-name>). A NYME Savaria Egyetemi Központ Tudományos Közleményei, XVII.</article-title><source>Természettudományok</source><volume>12</volume>: <fpage>139</fpage>–<lpage>156</lpage>.</mixed-citation></ref><ref id="B7"><mixed-citation xmlns:xlink="http://www.w3.org/1999/xlink" xlink:type="simple"><person-group><name name-style="western"><surname>Miller</surname><given-names>JA</given-names></name><name name-style="western"><surname>Griswold</surname><given-names>CE</given-names></name><name name-style="western"><surname>Scharff</surname><given-names>N</given-names></name><name name-style="western"><surname>Řezáč</surname><given-names>M</given-names></name><name name-style="western"><surname>Szűts</surname><given-names>T</given-names></name></person-group> (<year>2012</year>) <article-title>The velvet spiders: an atlas of the <tp:taxon-name><tp:taxon-name-part taxon-name-part-type="family">Eresidae</tp:taxon-name-part></tp:taxon-name> (<tp:taxon-name><tp:taxon-name-part taxon-name-part-type="class">Arachnida</tp:taxon-name-part></tp:taxon-name>, <tp:taxon-name><tp:taxon-name-part taxon-name-part-type="order">Araneae</tp:taxon-name-part></tp:taxon-name>).</article-title><source>ZooKeys</source><volume>195</volume>: <fpage>1</fpage>–<lpage>144</lpage>. doi: <ext-link ext-link-type="doi" xlink:href="10.3897/zookeys.195.2342" xlink:type="simple">10.3897/zookeys.195.2342</ext-link></mixed-citation></ref><ref id="B12"><mixed-citation xmlns:xlink="http://www.w3.org/1999/xlink" xlink:type="simple"><person-group><name name-style="western"><surname>Szinetár</surname><given-names>Cs</given-names></name><name name-style="western"><surname>Rákóczi</surname><given-names>AM</given-names></name><name name-style="western"><surname>Bleicher</surname><given-names>K</given-names></name><name name-style="western"><surname>Botos</surname><given-names>E</given-names></name><name name-style="western"><surname>Kovács</surname><given-names>P</given-names></name><name name-style="western"><surname>Samu</surname><given-names>F</given-names></name></person-group> (<year>2012</year>) <article-title>A Sas-hegy pókfaunája II. A Sas-hegy faunakutatásának 80 éve – A hegyről kimutatott pókfajok kommentált listája.</article-title><source>Rosalia</source><volume>8</volume>: <fpage>333</fpage>–<lpage>362</lpage>.</mixed-citation></ref><ref id="B4"><mixed-citation xmlns:xlink="http://www.w3.org/1999/xlink" xlink:type="simple"><person-group><name name-style="western"><surname>Koch</surname><given-names>CL</given-names></name></person-group> (<year>1838</year>) <source>Die Arachniden Vierter Band</source>. <publisher-name>C. H. Zeh’schen Buchhandlung</publisher-name>, <publisher-loc>Nürnberg</publisher-loc>.</mixed-citation></ref><ref id="B9"><mixed-citation xmlns:xlink="http://www.w3.org/1999/xlink" xlink:type="simple"><person-group><name name-style="western"><surname>Rossi</surname><given-names>FW</given-names></name></person-group> (<year>1846</year>) <source>Neue Arten von Arachniden des k. k. Museums, beschrieben und mit Bemerkungen über verwandte Formen begleitet</source>. <publisher-name>Naturwissenschaftliche Abhandlungen</publisher-name>, <publisher-loc>Wien</publisher-loc>, <volume>1</volume>, <fpage>11</fpage>–<lpage>19</lpage>.</mixed-citation></ref></ref-list></tp:taxon-treatment>
